# Supplementary material for: The Involvement of Endogenous Enkephalins in Glucose Homeostasis
Source: Biomedicines. 2023 Feb 22;11(3):671. doi: 10.3390/biomedicines11030671 (PMC10045905; doi:10.3390/biomedicines11030671)
Supplement: Supplementary file 1 [file biomedicines-11-00671-s001.zip]

Archive with 1 entries (1 files):
- biomedicines-2184478-supplementary.pdf
